# Supplementary material for: Trajectory modeling of gestational weight: A functional principal component analysis approach
Source: PLoS One. 2017 Oct 24;12(10):e0186761. doi: 10.1371/journal.pone.0186761 (PMC5655493; doi:10.1371/journal.pone.0186761)
Supplement: S2 File — (ZIP) [file pone.0186761.s002.zip]

Archive with 12 entries (9 files):
- codes/
- codes/mixedeffect.R
- __MACOSX/
- __MACOSX/codes/
- __MACOSX/codes/._mixedeffect.R
- codes/ReadMe.txt
- __MACOSX/codes/._ReadMe.txt
- codes/reg.m
- __MACOSX/codes/._reg.m
- codes/traj.m
- __MACOSX/codes/._traj.m
- __MACOSX/._codes
