# Supplementary material for: Trajectory modeling of gestational weight: A functional principal component analysis approach
Source: PLoS One. 2017 Oct 24;12(10):e0186761. doi: 10.1371/journal.pone.0186761 (PMC5655493; doi:10.1371/journal.pone.0186761)
Supplement: S2 File — (ZIP) [file pone.0186761.s002.zip › codes/mixedeffect.R]

#############################
#This is the file to evaluate the parameters of the linear mixed effect model and nonlinear mixed effect model as described in Chapter 3 of my 2016 thesis.
#Created by Menglu Che 2016
#############################
rm(list=ls())
library(nlme)
library(lme4)
raw=read.csv("D:/Dropbox/APrON/allrec.csv",header=TRUE,stringsAsFactors=FALSE)
raw=raw[-2207,-c(66:120)]################this one has a total cal>10000
valid=raw[which((raw[,4]<42)&(raw[,9]<300)),c(1,4,9)]
wgdata=read.csv("D:/Dropbox/APrON/Anthro_newcohort.csv",header=TRUE,,stringsAsFactors=FALSE)
wg=wgdata[-1419,c(1,3,4,5,6,7,8,9,10,11,12,14,19)];
#wg$Participant.ID<-factor(wg$Participant.ID)
colnames(wg)<-c("participant_id","PW", "Pre_BMI","Classification_prepregnancy","GA_TPA","W_A","GA_TPB","W_B","GA_TPC","W_C","HighestWeight_E","GA_at_birth_W","reason")                    
##############
Data is loaded as wg.
##############
id=valid[,1] %in% wg[,1]
valid1=valid[id,]
#valid1$participant_id<-factor(valid1$participant_id)
dim1=dim(wg)
l=dim1[1]
for(i in 1:l){
valid1=rbind(valid1,c(wg[i,1],0,wg[i,2]))
if((wg[i,13]=="HW=HW_E")&(wg[i,11]<300))
{
valid1=rbind(valid1,c(wg[i,1],wg[i,12],wg[i,11]))
}
}
weight<-groupedData(weight~ga|participant_id,data=valid1)
weight$participant_id<-factor(weight$participant_id)
weight$ga<-as.numeric(weight$ga)
weight$weight<-as.numeric(weight$weight)
row.names(weight)<-NULL


model1=lmer(weight~ga+(1|participant_id),weight)


linear<-lmer(weight~ga+(1|participant_id),data=weight,REML=F)###########linear mixed effect model.
###################################
#These are the 4 subjects chosen as in the matlab code, take whichever to evaluate.
###################################
#data.fits<-data.frame(subset(weight, participant_id=="C1340-01-1"))
#data.fits<-data.frame(subset(weight, participant_id=="C5158-01-1"))
#data.fits<-data.frame(subset(weight, participant_id=="C0100-01-2"))
data.fits<-data.frame(subset(weight, participant_id=="C0914-01-1"))
p=predict(linear,data.fits)
plot(data.fits$ga,data.fits$weight,pch=8)

selfdef<-function(x,a,b,c){
	y=a/(1+exp(-(x-30)/c))+b
     return(y)}
####################
nonlinear<-nlme(weight~selfdef(ga,a,b,c),data=weight,fixed=a+b+c~1,random=a+b~1,start=c(a=30,b=45,c=20))
####################To see the coefficients 
summary(nonlinear)
####################The predict function helps to predict the values at the given time points. Then RMSE can be estimated when every subject is gone over.
p=predict(nonlinear,data.fits)
