# Supplementary material for: Trajectory modeling of gestational weight: A functional principal component analysis approach
Source: PLoS One. 2017 Oct 24;12(10):e0186761. doi: 10.1371/journal.pone.0186761 (PMC5655493; doi:10.1371/journal.pone.0186761)
Supplement: S2 File — (ZIP) [file pone.0186761.s002.zip › codes/ReadMe.txt]

This folder consists of 3 files regarding the submission of “Trajectory Modeling of Gestational Weight: a Functional Principal Component Analysis Approach”.

a. traj.m is the matlab code for the trajectory modelling work (weight and fat intake).

b. reg.m is the matlab code for the regression modelling work.

c. To compare the nonlinear mixed-effect model and FPCA-based trajectory modelling, mixedeffect.R is used to compute the parameters in the nonlinear mixed effect model. See comments in traj.m.
