# Supplementary material for: Trajectory modeling of gestational weight: A functional principal component analysis approach
Source: PLoS One. 2017 Oct 24;12(10):e0186761. doi: 10.1371/journal.pone.0186761 (PMC5655493; doi:10.1371/journal.pone.0186761)
Supplement: S2 File — (ZIP) [file pone.0186761.s002.zip › codes/reg.m]

%%%%%%%%%%%%%%%%%%%%%%%%%%%%%%%%%%%%%%%%%%%
%This is the code used for regression modeling of gestational weight gain
%and prepregancy BMI and dietary intake/PA. Results are also reported in 
%Chapter 3 of my thesis.
%Copyright Menglu Che 2016 mche1@ualberta.ca
%%%%%%%%%%%%%%%%%%%%%%%%%%%%%%%%%%%%%%%%%%%
clear;
p = path;
isExist = regexp(p, 'PACE');
if isempty(isExist) == 1
  addpath(genpath('C:/Program Files/MATLAB/MATLAB Production Server/R2015a/toolbox/PACE/'));
end
%add the PACE package to your path
[num,str]=xlsread('D:/Dropbox/APrON/allrec.csv');
%read the data of all records.
all=num; %'all' is the whole numeric data set
all([2207],:)=[];
str([2208],:)=[];%this subject has an abnormal total calorie intake, excluded.
header=str(1,4:end); %these are the column names of 'all'
id=str(2:end,1);%the IDs of the subjects
event=str(2:end,2);
%%%%%%%%%%%%%%%%%%%%%Part I: compute the weight gain trajectories for all subjects
%%%%%%%%%%%%%%%%%%%%%with valid weight data (might have no corresponding
%%%%%%%%%%%%%%%%%%%%%food intake records)
wind=(all(:,1)<41)&(all(:,6)<300);
weightdata=all(wind,:);
weightid=id(wind);%%%%%%%%%extract those records with valid weight records (i.e., excluding those with weight=888, 999, etc)
subjects=unique(weightid);
%%%%%%%%%%%%%%%%
%[num2,str2]=xlsread('C:/Users/mche1/Dropbox/APrON/weight.xlsx');
[num2,str2]=xlsread('D:/Dropbox/APrON/Anthro_newcohort.xlsx');%%%%This is the dataset consisting the weight info only
header2=str2(1,[2:18]);
id2=str2(2:end,1);
%%%%%%%Weightgain data from weight records
ind=(num2(:,17)>-20)&(num2(:,3)>15)&(num2(:,3)<50)&(num2(:,13)>=37);
%%%%%%%data inclusion criteria: prepregnancy BMI between 15 and 50; Total
%%%%%%%weight gain > -20; full time delivery (GA at birth >=37)
%ind([888,1859])=0;
wgdata=num2(ind,:);
wgid=id2(ind);
prebmi=wgdata(:,3);
weightgain=wgdata(:,17);%%%%%%%%%%%%%This is the directly calculated weight gain
weightgain23=wgdata(:,16);%%%%%%%%%%%%%%This is the weight gain in the 2nd and 3rd trimester
weightgain1=log(wgdata(:,14)./wgdata(:,2));%%%%%%%%%%%%%This is the log weight gain directly calculated 
%%%%%%%%%%%%%%%%%%%%%%%%%%%%%%%%%%%%%%
%%%%%%%%%%%%%%%%%%%%%%%
num_wtrec=length(wgid);%%%%%%%%%%%%%%Totally 1540 subjects. We then make the cell of respective length
%%%%%%%%%%%%%%%%%%%%%%%%%%%%%%%%%%%%%So that the FPCA function can be
%%%%%%%%%%%%%%%%%%%%%%%%%%%%%%%%%%%%%executed.
time=cell(1,num_wtrec); %time points of the measuremnts.
wt=cell(1,num_wtrec);%weight records corresponding to these time points.
recalltyp=zeros(1,num_wtrec); %this is the vector indicating the recall type. wehre 1 stands for face-to-face
%%%%%%%%%%%%%%%%%%%%%%%%%%%%%%%2 stands for online, and 3 is mixed. 
for i=1:num_wtrec
    subj=wgid{i};
    %dataind=strcmp(wgid,subj);
    rec=wgdata(strcmp(wgid,subj),:); %weight gain records of the particular subject
    recall=all(strcmp(id,subj),57);
    if(sum(recall==1)>0)&(sum(recall==2)==0)
        recalltyp(i)=1;
    elseif(sum(recall==1)==0)&(sum(recall==2)>0)
        recalltyp(i)=2;
    elseif(sum(recall==1)>0)&(sum(recall==2)>0)
        recalltyp(i)=3;
    end
    time{i}=[0];
    wt{i}=rec(2);% write the prepregnancy weight, corresponding to t=0;
    if(rec(5)+rec(6)<880) % if the weight measured in 1st trimester is valid, attach it to the cell.
        time{i}=[time{i},rec(5)];
        wt{i}=[wt{i},rec(6)];
    end
    if(rec(7)+rec(8)<880) %2nd trimester
        time{i}=[time{i},rec(7)];
        wt{i}=[wt{i},rec(8)];
    end
    if(rec(9)+rec(10)<880) %3rd trimester
        time{i}=[time{i},rec(9)];
        wt{i}=[wt{i},rec(10)];
    end
    if(rec(11)<300)&(rec(13)<45)&(rec(11)>rec(10))&(rec(13)>rec(9)) 
        %%%%%%%%%%%%%if self-reported highest weight and GA at birth are
        %%%%%%%%%%%%%both valid, attach a last weight-time pair.
        time{i}=[time{i},rec(13)];
        rec(11);
        wt{i}=[wt{i},rec(11)];
    end
end
%%%%%%%%%%%%%%%%%%%%%%%%%%%%%%%%%%%%%%%%%%%%%%%%%%%%%%%%%%%%%%%%%%
regular=0;
p = setOptions('yname','weight', 'regular', regular,'selection_k','FVE', 'FVE_threshold', 0.99, 'screePlot',0, 'designPlot',0,'corrPlot',0,'numBins',0, 'verbose','off');  
ww=FPCA(wt,time,p);
out1=getVal(ww,'out1');
wpred=FPCAeval(ww,[],out1); %predict weight through the pregnancy
hwpred=FPCAeval(ww,[],time);%the weight predicted at the measurement time points
wgpred=zeros(num_wtrec,1);
Omega=getVal(ww,'xi_var');
phi = getVal(ww,'phi');
%logratiowg=zeros(num_wtrec,1);
%%%%%%%%%%%%%%%%%%%%%%%%%%%%%%%%%Fetching the online data
ido=wgid(recalltyp==2);
idf=wgid(recalltyp==1);
newwgo=wgdata(recalltyp==2,:);%%%%%%%Weightgain data of those with valid online records
newwgf=wgdata(recalltyp==1,:);
%%%%%%%%%%%%%Define the dataset we use
%newwg=newwgo;
prebmi=newwg(:,3);
weightgain=newwg(:,17);
weightgain1=log(newwg(:,14)./newwg(:,2));
ids=ido;
%ids=wgid;
for i=1:num_wtrec
    wgpred1(i)=hwpred{i}((end))-hwpred{i}(1); %The predicted total weight gain
    gab=intersect(find(out1<=time{i}(end)),find(out1>=time{i}(end)));%GA at birth
    wgpred2(i)=log(wpred{i}((gab))/wpred{i}(1));% The predicted log weight gain.
end
%%%%%%%%%%%%%%%%%%%%%%%%%%%%%%%%%%%%%%%%%%%%%%%%%%%%%%%%%%
ncohort=length(ids);
t=cell(1,ncohort);
totcals=cell(1,ncohort);
carb=cell(1,ncohort);
fat=cell(1,ncohort);
prot=cell(1,ncohort);
work=cell(1,ncohort);
sports=cell(1,ncohort);
leisure=cell(1,ncohort);
phy=cell(1,ncohort);
totc=zeros(ncohort,1);
fatc=zeros(ncohort,1);
protc=zeros(ncohort,1);
carbc=zeros(ncohort,1);
phyc=zeros(ncohort,1);
weightgainpred1=zeros(ncohort,1);
weightgainpred2=zeros(ncohort,1);
%%%%%%%%%%%%%%%%%%%%%%%%%%%%%%%%%
for(i=1:ncohort)
    subj=ids(i);
    dat=weightdata(strcmp(weightid,subj),:);
    dim=size(dat);
    l=dim(1);
    for(j=1:l)
        if(isnan(dat(j,50))==0)&(isnan(dat(j,58))==0)&(dat(j,6)<200)
        t{i}=[t{i},dat(j,1)];
        totcals{i}=[totcals{i},dat(j,58)];
        fat{i}=[fat{i},dat(j,59)/9];
        prot{i}=[prot{i},dat(j,61)];
        carb{i}=[carb{i},dat(j,62)];
        work{i}=[work{i},dat(j,47)];
        sports{i}=[sports{i},dat(j,48)];
        leisure{i}=[leisure{i},dat(j,49)];
        phy{i}=[phy{i},dat(j,50)];
        end
    end
    index1=strcmp(ids,subj);
    weightgainpred1(i)=wgpred1(index1);
    weightgainpred2(i)=wgpred2(index1);
    totc(i)=mean(totcals{i});%%%%%%%Average of the indices
    fatc(i)=mean(fat{i});
    protc(i)=mean(prot{i});
    carbc(i)=mean(carb{i});
    workc(i)=mean(work{i});
    sportsc(i)=mean(sports{i});
    leisurec(i)=mean(leisure{i});
    phyc(i)=mean(phy{i});
end
regular = 0;
p1 = setOptions('yname','Total Cal(online)', 'regular', regular,'selection_k','FVE', 'FVE_threshold', 0.99, 'screePlot',0, 'designPlot',0,'corrPlot',0,'numBins',0, 'verbose','off');  
p2 = setOptions('yname','Fat(online)', 'regular', regular,'selection_k','FVE', 'FVE_threshold', 0.99, 'screePlot',0, 'designPlot',0,'corrPlot',0,'numBins',0, 'verbose','off');  
p3 = setOptions('yname','Protein(online)', 'regular', regular,'selection_k','FVE', 'FVE_threshold', 0.99, 'screePlot',0, 'designPlot',0,'corrPlot',0,'numBins',0, 'verbose','off');  
p4 = setOptions('yname','Carbohydrate(online)', 'regular', regular,'selection_k','FVE', 'FVE_threshold', 0.99, 'screePlot',0, 'designPlot',0,'corrPlot',0,'numBins',0, 'verbose','off');  
p5=setOptions('yname','Phys Act(online)', 'regular', regular,'selection_k','FVE', 'FVE_threshold', 0.99, 'screePlot',0, 'designPlot',0,'corrPlot',0,'numBins',0, 'verbose','off');  
y1=totcals;
y2=fat;
y3=prot;
y4=carb;
y5=phy;
y6=work;
y7=sports;
y8=leisure;

yy1=FPCA(y1,t,p1);
yy2=FPCA(y2,t,p2);
yy3=FPCA(y3,t,p3);
yy4=FPCA(y4,t,p4);
yy5=FPCA(y5,t,p5);
yy6=FPCA(y6,t,p5);
yy7=FPCA(y7,t,p5);
yy8=FPCA(y8,t,p5);

K1=getVal(yy1,'no_opt');         %no of PCs selected
K2=getVal(yy2,'no_opt');
K3=getVal(yy3,'no_opt');
K4=getVal(yy4,'no_opt');
K5=getVal(yy5,'no_opt');
K6=getVal(yy6,'no_opt');
K7=getVal(yy7,'no_opt');
K8=getVal(yy8,'no_opt');

out1 = getVal(yy1,'out1');      %vector of time points for mu, phi and ypred

mu1 = getVal(yy1,'mu');          %estimated mean function
mu2 = getVal(yy2,'mu'); 
mu3 = getVal(yy3,'mu'); 
mu4 = getVal(yy4,'mu'); 
mu5=getVal(yy5,'mu');
mu6=getVal(yy6,'mu');
mu7=getVal(yy7,'mu');
mu8=getVal(yy8,'mu');

phi1 = getVal(yy1,'phi');        %estimated eigenfunctions
phi2 = getVal(yy2,'phi');
phi3 = getVal(yy3,'phi');
phi4 = getVal(yy4,'phi');
phi5=getVal(yy5,'phi');
phi6=getVal(yy6,'phi');
phi7=getVal(yy7,'phi');
phi8=getVal(yy8,'phi');

sc1 = getVal(yy1,'xi_est');  %number of optimal FPC scores
sc2 = getVal(yy2,'xi_est');
sc3 = getVal(yy3,'xi_est');
sc4 = getVal(yy4,'xi_est');
sc5=getVal(yy5,'xi_est');
sc6=getVal(yy6,'xi_est');
sc7=getVal(yy7,'xi_est');
sc8=getVal(yy8,'xi_est');

stotc=(totc-mean(totc,'omitnan'))/std(totc,'omitnan');
sphyc=(phyc-mean(phyc,'omitnan'))/std(phyc,'omitnan');

%%%%%%%%%%%%%%%%%%%%%%%%%%%%%%%%% You can use the function
%%%%%%%%%%%%%%%%%%%%%%%%%%%%%%%%% 'LinearModel.fit' to get the regression
%%%%%%%%%%%%%%%%%%%%%%%%%%%%%%%%% models of interest. Covariates in the
%%%%%%%%%%%%%%%%%%%%%%%%%%%%%%%%% square brackets [] are predictors. When
%%%%%%%%%%%%%%%%%%%%%%%%%%%%%%%%% using sc1, you are using the trajectory
%%%%%%%%%%%%%%%%%%%%%%%%%%%%%%%%% of total calories as predictor. sc2-4 are
%%%%%%%%%%%%%%%%%%%%%%%%%%%%%%%%% the macronutrients, and sc5 is the
%%%%%%%%%%%%%%%%%%%%%%%%%%%%%%%%% physical activities index. 

%%%%%%%%%%%%%%%%%%%%%%%%%%%%%%%%% the 'weightgainpred1' is the predicted
%%%%%%%%%%%%%%%%%%%%%%%%%%%%%%%%% weight gain, and 'weightgainpred2' is the
%%%%%%%%%%%%%%%%%%%%%%%%%%%%%%%%% predicted log ratio weight gain.
md1=LinearModel.fit([log(prebmi),sc1,sc5],weightgainpred1)
%%%%%%%%%%%%%%%%%%%%%%%%%%%%%%%%%
md2=LinearModel.fit([log(prebmi),sc2,sc3,sc4,sc5],weightgainpred1)
%%%%%%%%%%%%%%%%%%%%%%%%%%
md3=LinearModel.fit([log(prebmi),sc1,sc6,sc7,sc8],weightgainpred1)
%%%%%%%%%%%%%%%%%%%%%%%%%%%
md4=LinearModel.fit([log(prebmi),sc2,sc3,sc4,sc6,sc7,sc8],weightgainpred1)
