# Supplementary material for: Trajectory modeling of gestational weight: A functional principal component analysis approach
Source: PLoS One. 2017 Oct 24;12(10):e0186761. doi: 10.1371/journal.pone.0186761 (PMC5655493; doi:10.1371/journal.pone.0186761)
Supplement: S2 File — (ZIP) [file pone.0186761.s002.zip › codes/traj.m]

%%%%%%%%%%%%%%%%%%%%%%%%%%%%%%%%%%%%%%%%%%%
%This is the code used for trajectory modeling of gestational weight growth
%and fat intake. Results are also reported in Chapter 3 of my thesis.
%Copyright Menglu Che 2016 mche1@ualberta.ca
%%%%%%%%%%%%%%%%%%%%%%%%%%%%%%%%%%%%%%%%%%%
clear;
p = path;
isExist = regexp(p, 'PACE');
if isempty(isExist) == 1
  addpath(genpath('C:/Program Files/MATLAB/MATLAB Production Server/R2015a/toolbox/PACE/'));
end
%add the PACE package to your path
[num,str]=xlsread('D:/Dropbox/APrON/allrec.csv');
%read the data of all records.
all=num; %'all' is the whole numeric data set
all([2207],:)=[];
str([2208],:)=[];%this subject has an abnormal total calorie intake, excluded.
header=str(1,4:end); %these are the column names of 'all'
id=str(2:end,1);%the IDs of the subjects

%%%%%%%%%%%%%%%%%%%%%Part I: compute the weight gain trajectories for all subjects
%%%%%%%%%%%%%%%%%%%%%with valid weight data (might have no corresponding
%%%%%%%%%%%%%%%%%%%%%food intake records)
wind=(all(:,1)<41)&(all(:,6)<300);
weightdata=all(wind,:);
weightid=id(wind);%%%%%%%%%extract those records with valid weight records (i.e., excluding those with weight=888, 999, etc)
subjects=unique(weightid);
%%%%%%%%%%%%%%%%
%[num2,str2]=xlsread('C:/Users/mche1/Dropbox/APrON/weight.xlsx');
[num2,str2]=xlsread('D:/Dropbox/APrON/Anthro_newcohort.xlsx');%%%%This is the dataset consisting the weight info only
header2=str2(1,[2:18]);
id2=str2(2:end,1);
%%%%%%%Weightgain data from weight records
ind=(num2(:,17)>-20)&(num2(:,3)>15)&(num2(:,3)<50)&(num2(:,13)>=37);
%%%%%%%data inclusion criteria: prepregnancy BMI between 15 and 50; Total
%%%%%%%weight gain > -20; full time delivery (GA at birth >=37)
%ind([888,1859])=0;
wgdata=num2(ind,:);
wgid=id2(ind);
prebmi=wgdata(:,3);
weightgain=wgdata(:,17);%%%%%%%%%%%%%This is the directly calculated weight gain
weightgain23=wgdata(:,16);%%%%%%%%%%%%%%This is the weight gain in the 2nd and 3rd trimester
%%%%%%%%%%%%%%%%%%%%%%%%%%%%%%%%%%%%%%
%%%%%%%%%%%%%%%%%%%%%%%
num_wtrec=length(wgid);%%%%%%%%%%%%%%Totally 1540 subjects. We then make the cell of respective length
%%%%%%%%%%%%%%%%%%%%%%%%%%%%%%%%%%%%%So that the FPCA function can be
%%%%%%%%%%%%%%%%%%%%%%%%%%%%%%%%%%%%%executed.
time=cell(1,num_wtrec); %time points of the measuremnts.
wt=cell(1,num_wtrec);%weight records corresponding to these time points.
recalltyp=zeros(1,num_wtrec); %this is the vector indicating the recall type. wehre 1 stands for face-to-face
%%%%%%%%%%%%%%%%%%%%%%%%%%%%%%%2 stands for online, and 3 is mixed. 
for i=1:num_wtrec
    subj=wgid{i};
    %dataind=strcmp(wgid,subj);
    rec=wgdata(strcmp(wgid,subj),:); %weight gain records of the particular subject
    recall=all(strcmp(id,subj),57);
    if(sum(recall==1)>0)&(sum(recall==2)==0)
        recalltyp(i)=1;
    elseif(sum(recall==1)==0)&(sum(recall==2)>0)
        recalltyp(i)=2;
    elseif(sum(recall==1)>0)&(sum(recall==2)>0)
        recalltyp(i)=3;
    end
    time{i}=[0];
    wt{i}=rec(2);% write the prepregnancy weight, corresponding to t=0;
    if(rec(5)+rec(6)<880) % if the weight measured in 1st trimester is valid, attach it to the cell.
        time{i}=[time{i},rec(5)];
        wt{i}=[wt{i},rec(6)];
    end
    if(rec(7)+rec(8)<880) %2nd trimester
        time{i}=[time{i},rec(7)];
        wt{i}=[wt{i},rec(8)];
    end
    if(rec(9)+rec(10)<880) %3rd trimester
        time{i}=[time{i},rec(9)];
        wt{i}=[wt{i},rec(10)];
    end
    if(rec(11)<300)&(rec(13)<45)&(rec(11)>rec(10))&(rec(13)>rec(9)) 
        %%%%%%%%%%%%%if self-reported highest weight and GA at birth are
        %%%%%%%%%%%%%both valid, attach a last weight-time pair.
        time{i}=[time{i},rec(13)];
        rec(11);
        wt{i}=[wt{i},rec(11)];
    end
end
regular=0;
p = setOptions('yname','weight', 'regular', regular,'selection_k','FVE', 'FVE_threshold', 0.99, 'screePlot',1, 'designPlot',1,'corrPlot',1,'numBins',0, 'verbose','off');
%set the parameters for FPCA. Note that FVE threshold is set to 0.99, and
%we ask to plot the screeplot, designplot(assembled pairs) and correlation
%plot. In order to get better view you may want to adjust the
%axis/viewpoint manually using matlab.
ww=FPCA(wt,time,p);
out1=getVal(ww,'out1');
out21=getVal(ww,'out21'); 
wpred=FPCAeval(ww,[],out1);
hwpred=FPCAeval(ww,[],time);
wgpred=zeros(num_wtrec,1);
phiwt=getVal(ww,'phi');
for i=1:3
    figure;
    plot(out1,phiwt(:,i));
    xlabel('gestation age (weeks)'), ylabel('The PC function for weight data'),xlim([0,42])
end
%logratiowg=zeros(num_wtrec,1);
figure;
%%%%%%%%%Now we randomly choose 4 subjects, in different prebmi categories.
%%%%%%%%%and plot there trajectories. 
%%%%%%%%%The mixed effect models can be obtained from the R code I
%%%%%%%%%provided, and plotted afterwards. Here the ids are randomly
%%%%%%%%%chosen, I just pre-defined them so that you can find the
%%%%%%%%%correspoding mixed-effect model conveniently. You can also specify
%%%%%%%%%any other subjects. 
%%%%%%%%%You may also add the legends by yourself.
phi=phiwt;
Omega=getVal(ww,'xi_var');
i=366;
subplot(2,2,1);
plot(time{i},wt{i},'*',out1,wpred{i},'r-',out1,wpred{i}+1.96*sqrt(diag(phi*Omega{i}*phi')'),'b-.',out1,wpred{i}-1.96*sqrt(diag(phi*Omega{i}*phi')'),'b-.')
     xlim([0,40]);
     %ylim([30,130]);
     %title(['Subject ',cell2mat(ids(i)), ', Underweight']);
     title(['Subject A, Underweight']);
     xlabel('time (weeks)');
     ylabel('weight (kg)');
i=3;
subplot(2,2,2);
plot(time{i},wt{i},'*',out1,wpred{i},'r-',out1,wpred{i}+1.96*sqrt(diag(phi*Omega{i}*phi')'),'b-.',out1,wpred{i}-1.96*sqrt(diag(phi*Omega{i}*phi')'),'b-.')
     xlim([0,40]);
     %ylim([30,130]);
     title(['Subject B, Normal weight']);
     xlabel('time (weeks)');
     ylabel('weight (kg)');
i=30;
subplot(2,2,3);
plot(time{i},wt{i},'*',out1,wpred{i},'r-',out1,wpred{i}+1.96*sqrt(diag(phi*Omega{i}*phi')'),'b-.',out1,wpred{i}-1.96*sqrt(diag(phi*Omega{i}*phi')'),'b-.')
     xlim([0,40]);
     %ylim([30,130]);
     title(['Subject C, Overweight']);
     xlabel('time (weeks)');
     ylabel('weight (kg)');
 i=688;%i4(ceil(rand * length(i4)))
subplot(2,2,4);
plot(time{i},wt{i},'*',out1,wpred{i},'r-',out1,wpred{i}+1.96*sqrt(diag(phi*Omega{i}*phi')'),'b-.',out1,wpred{i}-1.96*sqrt(diag(phi*Omega{i}*phi')'),'b-.')
     xlim([0,40]);
     %ylim([30,130]);
     title(['Subject D, Obese']);
     xlabel('time (weeks)');
     ylabel('weight (kg)');
for i=1:num_wtrec
    wgpred1(i)=hwpred{i}((end))-hwpred{i}(1);
    gab=intersect(find(out1<=time{i}(end)),find(out1>=time{i}(end)));
    wgpred2(i)=log(wpred{i}((gab))/wpred{i}(1));
    wgpred23(i)=wpred{i}(gab)-wpred{i}(58);
    wgpred23l(i)=log(wpred{i}((gab))/wpred{i}(58)); 
    wgpredtest(i)=wpred{i}(223)-wpred{i}(100);
end
%%%%%%%%%%%%%%%%%%%%%%%%%%%%%%%%%
wg1=weightgain; %%%%%%%%%%%%weight gain directly calculated
wg2=log(wgdata(:,14)./wgdata(:,2));%%%%%%%%%%%%log ratio weight gain directly calculated
wgpred1;%%%%weight gain predicted from trajectory
wgpred2;%%%%%log ratio weight gain predicted from trajectory

idf=wgid(recalltyp==1);%%%%%%%%%%%Subjects with f2f data
ido=wgid(recalltyp==2);%%%%%%%%%%%Subjects with online data
l1=length(idf);l2=length(ido);
fatf=cell(1,l1);gaf=cell(1,l1); 
%%%Select the data set you want to use. 

for(i=1:l1)
    foodrec=all(ismember(id,idf(i))&(all(:,57)==1)&(all(:,1)<43),[1,69]);
    l=length(foodrec);  
    %for(j=1:l)
    gaf{i}=foodrec(:,1)';
    fatf{i}=foodrec(:,2)';
    %end
end
p= setOptions('yname','Fat, Interviewer-administered', 'regular', regular,'selection_k','FVE', 'FVE_threshold', 0.99, 'screePlot',1, 'designPlot',1,'corrPlot',1,'numBins',0, 'verbose','off');  
%%%%%%%%%%%%%%%% Randomly selected 100 subjects' spaghetti plot
ff1=FPCA(fatf,gaf,p);
n=100;
sam=randi(l1,1,n);
fatfs=cell(1,n);gafs=cell(1,n);
for(i=1:n)
    fatfs{i}=fatf{sam(i)};
    gafs{i}=gaf{sam(i)};
end
figure;
createSpaghettiPlot(fatfs,gafs)
muf=getVal(ff1,'mu');
out1=getVal(ff1,'out1'); plot(out1,muf,'k','LineWidth',2); xlabel('\bf{t} (weeks)'); ylabel('\bf{Fat intake (grams)}')
figure;
plot(cell2mat(gaf),cell2mat(fatf),'g.');
hold on;
plot(out1,muf,'k','LineWidth',2);
xlabel('\bf{t} (weeks)');
ylabel('\bf{Fat intake} (grams)');
legend('Data','Fitted mean','Location','Best');
figure;
plot(out1,-getVal(ff1,'phi'))
xlabel('\bf{t} (weeks)');
figure;
out21 = getVal(ff1,'out21');    %vector of time points for xcov
xcovfit = getVal(ff1,'xcovfit');%fitted covariance surface
xcov1 = getVal(ff1,'xcov');      %estimated smooth covariance evaluated at out21
mesh(out21,out21,xcovfit);
xlabel('\bf{t} (weeks)');
ylabel('\bf{t} (weeks)');
title('Fitted covariance surface');
figure;
mesh(out21,out21,xcov1);
xlabel('\bf{t} (weeks)');
ylabel('\bf{t} (weeks)');
title('Smoothed covariance surface');
%%%%%%%
fato=cell(1,l2);gao=cell(1,l2);
for(i=1:l2)
    foodrec=all(ismember(id,ido(i))&(all(:,57)==2)&(all(:,1)<43),[1,69]);
    l=length(foodrec);  
    %for(j=1:l)
    gao{i}=foodrec(:,1)';
    fato{i}=foodrec(:,2)';
    %end
end
p2 = setOptions('yname','Fat, Web-based', 'regular', regular,'selection_k','FVE', 'FVE_threshold', 0.99, 'screePlot',1, 'designPlot',1,'corrPlot',1,'numBins',0, 'verbose','off');  
ff2=FPCA(fato,gao,p2);
n=100;
sam=randi(l2,1,n);
fatfs=cell(1,n);gafs=cell(1,n);
for(i=1:n)
    fatos{i}=fato{sam(i)};
    gaos{i}=gao{sam(i)};
end
figure;
createSpaghettiPlot(fatos,gaos)
muo=getVal(ff2,'mu');
out1=getVal(ff2,'out1'); plot(out1,muo,'k','LineWidth',2); xlabel('\bf{t} (weeks)'); ylabel('\bf{Fat intake (grams)}')
figure;
plot(cell2mat(gao),cell2mat(fato),'g.');
hold on;
plot(out1,muo,'k','LineWidth',2);
xlabel('\bf{t} (weeks)');
ylabel('\bf{Fat intake} (grams)');
legend('Data','Fitted mean','Location','Best');
figure;
plot(out1,getVal(ff2,'phi'))
xlabel('\bf{t} (weeks)');
out11=getVal(ff2,'out1');
out21=getVal(ff2,'out21');
phi1=getVal(ff2,'phi');
xcorr1=getVal(ff2,'xcorr');
Omega=getVal(ff2,'xi_var');
ypred=FPCAeval(ff2,[],out11);
figure;
mesh(out21,out21,xcorr1);
xlabel('gestation age (weeks)');
ylabel('gestation age (weeks)');
%title('Smoothed covariance surface');
figure;
k = 1;
s=randperm(l1);
sam=[ 409 252 s(1) s(2)];
name=['H','I','J','K'];
for j=1:4
     i=sam(j);
     subplot(2,2,k)
     plot(gao{i},fato{i},'*',out11,ypred{i},'r-',out11,ypred{i}+1.96*sqrt(diag(phi1*Omega{i}*phi1')'),'b-.',out11,ypred{i}-1.96*sqrt(diag(phi1*Omega{i}*phi1')'),'b-.')
     xlim([0,40]);
     ylim([20,150]);
     legend('Fat intake','Estimated trajectory', '95% point-wise CI','Location','NorthWest')
     title(['Subject ' name(j)], 'FontSize', 12);
     xlabel('gestation age (weeks)','FontSize', 12);
     ylabel('{fat} intake (g)','FontSize', 12);
     k= k+1;
     %legend('obs','pred','95% pointwise CI','Location','NorthWest')
end
